# Supplementary material for: A cell-to-patient machine learning transfer approach uncovers novel basal-like breast cancer prognostic markers amongst alternative splice variants
Source: BMC Biol. 2021 Apr 12;19:70. doi: 10.1186/s12915-021-01002-7 (PMC8042689; doi:10.1186/s12915-021-01002-7)
Supplement: Supplementary file 2 — Additional file 2: Table S1. GEO accession numbers for all the datasets analysed. [file 12915_2021_1002_MOESM2_ESM.xlsx]

## Sheet: CELL LINES
Table S1 – GEO accession numbers for all the datasets analysed.
CELL LINES USED IN MODEL (https://www.ncbi.nlm.nih.gov/sra/?term=ReplaceWithID)					FOR VALIDATION
PRJNA523380 (1)	PRJNA523380 (1)	PRJNA297219 (2)	PRJNA297219 (2)		PRJNA210428(3)	PRJNA210428(3)	PRJNA251383 (4)	PRJNA251383 (4)	PRJEB30617(5)	PRJEB30617(5)
BT20	BASALA	BT20	BASALA		SUM225	BASALA	BT20	BASALA	BT20	BASALA
CAL851	BASALA	CAL851	BASALA		HCC1143	BASALA	HCC1143	BASALA	HCC1187	BASALA
HCC1143	BASALA	HCC1143	BASALA		MX1	BASALA	HCC1187	BASALA	HCC1569	BASALA
HCC1187	BASALA	HCC1187	BASALA		HCC70	BASALA	HCC1569	BASALA	HCC1806	BASALA
HCC1500	BASALA	HCC1569	BASALA		HCC1569	BASALA	HCC1599	BASALA	HCC1937	BASALA
HCC1569	BASALA	HCC1599	BASALA		HCC1954	BASALA	HCC1937	BASALA	HCC1954	BASALA
HCC1599	BASALA	HCC1806	BASALA		HCC3153	BASALA	HCC1954	BASALA	HCC70	BASALA
HCC1806	BASALA	HCC1937	BASALA		SUM149	BASALA	HCC70	BASALA	MDAMB468	BASALA
HCC1937	BASALA	HCC1954	BASALA		HCC1937	BASALA	MDAMB468	BASALA	HCC1500	BASALA
HCC1954	BASALA	HCC3153	BASALA		HCC1806	BASALA	SUM149	BASALA	BT549	BASALB
HCC2157	BASALA	HCC70	BASALA		HCC1599	BASALA	BT549	BASALB	CAL120	BASALB
HCC70	BASALA	HDQP1	BASALA		JIMT1	BASALA	MDAMB157	BASALB	CAL51	BASALB
HDQP1	BASALA	JIMT1	BASALA		SUM229	BASALA	MDAMB231	BASALB	HCC1395	BASALB
JIMT1	BASALA	MACLS2	BASALA		BT549	BASALB	MDAMB436	BASALB	HS578T	BASALB
MDAMB468	BASALA	MDAMB468	BASALA		MDAMB231	BASALB	SUM102	BASALB	MDAMB157	BASALB
BT549	BASALB	MX1	BASALA		HCC38	BASALB	SUM159	BASALB	MDAMB231	BASALB
CAL120	BASALB	SUM149	BASALA		HS578T	BASALB	HCC38	BASALB	MDAMB436	BASALB
CAL51	BASALB	SUM229	BASALA		MB157	BASALB			SKBR7	BASALB
DU4475	BASALB	MB157	BASALB		HCC1395	BASALB			HCC38	BASALB
HCC1395	BASALB	BT549	BASALB		SUM1315	BASALB
HCC38	BASALB	CAL120	BASALB
HMC18	BASALB	CAL51	BASALB
HS578T	BASALB	DU4475	BASALB
MDAMB157	BASALB	HBL100	BASALB
MDAMB231	BASALB	HCC1395	BASALB
MDAMB436	BASALB	HCC38	BASALB
AU565	LUMINAL	HS578T	BASALB
BT474	LUMINAL	MDAMB157	BASALB
BT483	LUMINAL	MDAMB231	BASALB
CAL148	LUMINAL	MDAMB436	BASALB
CAMA1	LUMINAL	SKBR7	BASALB
EFM19	LUMINAL	SUM102	BASALB
EFM192A	LUMINAL	SUM1315	BASALB
HCC1419	LUMINAL	SUM159	BASALB
HCC1428	LUMINAL	SW527	BASALB
HCC202	LUMINAL	UACC3199	BASALB
HCC2218	LUMINAL	600MPE	LUMINAL
KPL1	LUMINAL	AU565	LUMINAL
MCF7	LUMINAL	BT474	LUMINAL
MDAMB134VI	LUMINAL	BT483	LUMINAL
MDAMB175VII	LUMINAL	CAL148	LUMINAL
MDAMB361	LUMINAL	CAMA1	LUMINAL
MDAMB415	LUMINAL	EFM19	LUMINAL
MDAMB453	LUMINAL	EFM192A	LUMINAL
SKBR3	LUMINAL	EVSAT	LUMINAL
T47D	LUMINAL	HCC1008	LUMINAL
UACC812	LUMINAL	HCC1419	LUMINAL
UACC893	LUMINAL	HCC1428	LUMINAL
ZR751	LUMINAL	HCC202	LUMINAL
ZR7530	LUMINAL	HCC2185	LUMINAL
		HCC2218	LUMINAL
		HCC2688	LUMINAL
		HCC712	LUMINAL
		KPL1	LUMINAL
		LY2	LUMINAL
		MCF7	LUMINAL
		MDAMB134VI	LUMINAL
		MDAMB175VII	LUMINAL
		MDAMB330	LUMINAL
		MDAMB361	LUMINAL
		MDAMB415	LUMINAL
		MDAMB453	LUMINAL
		MFM223	LUMINAL
		OCUBM	LUMINAL
		SKBR3	LUMINAL
		SKBR5	LUMINAL
		SUM185	LUMINAL
		SUM190	LUMINAL
		SUM225	LUMINAL
		SUM44	LUMINAL
		SUM52	LUMINAL
		T47D	LUMINAL
		UACC812	LUMINAL
		UACC893	LUMINAL
		ZR751	LUMINAL
		ZR7530	LUMINAL
		ZR75B	LUMINAL

## Sheet: RNA-SEQ Inventory
ID (https://www.ncbi.nlm.nih.gov/geo/query/acc.cgi?acc=ReplaceID)	Figure	Model	Descritpion
GSE75489	6e	H358 cells (lung)	Determination of a comprehensive alternative splicing regulatory network and the combinatorial regulation by key factors during Epithelial-to-Mesenchymal Transition [ESRP KD]
GSE58381	6f	MDA231-BrM2a cells (breast)	The identification of RBM47 binding sites and RBM47-dependent alternative splicing events in brain metastatic breast cancer cells
GSE75491	6g	H358 cells (lung)	Determination of a comprehensive alternative splicing regulatory network and the combinatorial regulation by key factors during Epithelial-to-Mesenchymal Transition [RBM47 KD]
GSE61220	4e	HSAEpC cells (lung) – Treated with TGFB	Analysis Of The TGFb-Induced Program In Primary Airway Epithelial Cells Shows Essential Role Of NF-kB/RelA Signaling Network In Type II Epithelial Mesenchymal Transition
PRJEB25042	4e	HMLE cells (breast) – Treated with TGFB	miR-200 and miR-375 control widespread epithelial plasticity-associated alternative splicing by controlling Quaking
GSE74881	4e	HMLE cells (breast) – Spontaneus EMT	RNA-Seq comparisons of gene expression profiles of epithelial and mesenchymal cells - HMLE, N8, N8-CTx
GSE75492	4e	H358 cells (lung) – Doxycycline (Dox)-inducible cDNA encoding a Zeb1-mCherry fusion protein	Determination of a comprehensive alternative splicing regulatory network and the combinatorial regulation by key factors during Epithelial-to-Mesenchymal Transition
