# Supplementary material for: A cell-to-patient machine learning transfer approach uncovers novel basal-like breast cancer prognostic markers amongst alternative splice variants
Source: BMC Biol. 2021 Apr 12;19:70. doi: 10.1186/s12915-021-01002-7 (PMC8042689; doi:10.1186/s12915-021-01002-7)
Supplement: Supplementary file 3 — Additional file 3: Table S2. Name, coordinates (Hg38) and PSI mean value and standard error for the 25 exons of the basal B-specific signature in Basal A and Basal B cancer cells and patients. The difference in splicing levels between basal B and basal A is shown as deltaPSI. [file 12915_2021_1002_MOESM3_ESM.xlsx]

## Sheet: CellLines_PSI
Table S2 – Name, coordinates (Hg38) and PSI mean value and standard error for the 25 exons of the basal B-specific signature in Basal A and Basal B cancer cells and patients. The difference in splicing levels between basal B and basal A is shown as deltaPSI.
Splicing Event (name_coordinates hg38)	PSI Mean_Basal A	PSI SE_Basal A	PSI Mean_Basal B	PSI SE_Basal B	Delta PSI (Basal B – Basal A)
ANXA6_chr5:151110626-151110644	0.364312	0.0236831	0.708931	0.0384793	0.344619
AP1B1_chr22:29329711-29329720	0.024373	0.00642997	0.202283	0.0311312	0.17791
ARHGEF11_chr1:156938417-156938513	0.210891	0.0188655	0.722552	0.0581837	0.511661
ATP5C1_chr10:7806973-7807010	0.961636	0.00853822	0.774345	0.0437897	-0.187292
BNIP2_chr15:59668102-59668138	0.0468509	0.00629799	0.110362	0.0131101	0.0635112
CAST_chr5:96726793-96726859	0.0267006	0.00256537	0.130645	0.0269685	0.103944
CD44_chr11:35209964-35210054	0.891303	0.0147454	0.244343	0.0690478	-0.64696
CSF1_chr1:109923165-109923711	0.671156	0.0209651	0.875741	0.0239186	0.204584
CTNND1_chr11:57789036-57789155	0.0114342	0.00235494	0.36563	0.0455991	0.354196
CTNND1_chr11:57791493-57791673	0.0414879	0.00385315	0.431786	0.0462083	0.390298
DNM1_chr9:128247923-128247935	0.263657	0.0332424	0.723077	0.0625652	0.45942
DNM2_chr19:10796060-10796199	0.915909	0.00954201	0.787345	0.0215484	-0.128564
DNM2_chr19:10808568-10808580	0.670091	0.017678	0.328014	0.0502876	-0.342077
ENAH_chr1:225504990-225505053	0.642091	0.0319212	0.151592	0.0408041	-0.490499
EVI5L_chr19:7857091-7857124	0.0369818	0.0084782	0.224838	0.0392693	0.187856
FAT1_chr4:186590367-186590403	0.0124387	0.00519121	0.171521	0.0399716	0.159082
FNBP1_chr9:129915965-129915980	0.42597	0.026304	0.191162	0.0303225	-0.234808
KIF13A_chr6:17771113-17771218	0.711424	0.0338896	0.334271	0.0528369	-0.377153
MBNL1_chr3:152446703-152446757	0.654727	0.0302074	0.419086	0.0408629	-0.235641
PLOD2_chr3:146077861-146077924	0.315758	0.0225588	0.620241	0.0423496	0.304484
RUBCN_chr3:197691073-197691148	0.20625	0.0227715	0.437997	0.0419656	0.231747
SEC31A_chr4:82842184-82842481	0.910667	0.0113992	0.698793	0.0380038	-0.211874
SLK_chr10:104010815-104010908	0.754576	0.0247794	0.135259	0.0452683	-0.619317
SPAG9_chr17:50975862-50975901	0.0861933	0.0106416	0.337753	0.0488234	0.25156
TSC2_chr16:2077597-2077726	0.405545	0.0199755	0.127297	0.0213947	-0.278249

## Sheet: TCGA_PSI
Splicing Event (name_coordinates hg38)	PSI Mean_A like	PSI SE_A like	PSI Mean_B like	PSI SE_B like	Delta PSI (B like-A like)
ANXA6_chr5:151110626-151110644	0.584557	0.0128524	0.72264	0.0110957	0.138083
AP1B1_chr22:29329711-29329720	0.0779182	0.00491369	0.165271	0.0143507	0.0873525
ARHGEF11_chr1:156938417-156938513	0.151632	0.00850583	0.323477	0.0210128	0.171846
ATP5C1_chr10:7806973-7807010	0.959636	0.00297127	0.898347	0.0124705	-0.0612897
BNIP2_chr15:59668102-59668138	0.0909511	0.00524291	0.177804	0.00728702	0.0868529
CAST_chr5:96726793-96726859	0.0676545	0.00406062	0.169793	0.00936431	0.102139
CD44_chr11:35209964-35210054	0.715193	0.0169554	0.529855	0.0268895	-0.185339
CSF1_chr1:109923165-109923711	0.74154	0.0149741	0.842907	0.0119808	0.101366
CTNND1_chr11:57789036-57789155	0.0498027	0.00294825	0.217225	0.0197447	0.167422
CTNND1_chr11:57791493-57791673	0.10151	0.00447908	0.2945	0.0237405	0.19299
DNM1_chr9:128247923-128247935	0.438713	0.0335317	0.716493	0.0346149	0.27778
DNM2_chr19:10796060-10796199	0.868966	0.00488901	0.80444	0.00719946	-0.0645259
DNM2_chr19:10808568-10808580	0.645614	0.00932689	0.53656	0.0142868	-0.109054
ENAH_chr1:225504990-225505053	0.634216	0.0173847	0.501265	0.0230045	-0.132951
EVI5L_chr19:7857091-7857124	0.11993	0.0132257	0.219351	0.0193705	0.0994208
FAT1_chr4:186590367-186590403	0.0859898	0.00902328	0.202399	0.0163375	0.116409
FNBP1_chr9:129915965-129915980	0.438716	0.0163917	0.248591	0.0155603	-0.190125
KIF13A_chr6:17771113-17771218	0.6935	0.0172187	0.50386	0.0210652	-0.18964
MBNL1_chr3:152446703-152446757	0.683165	0.0120978	0.468865	0.0204763	-0.2143
PLOD2_chr3:146077861-146077924	0.410409	0.0182594	0.651162	0.0236358	0.240753
RUBCN_chr3:197691073-197691148	0.203872	0.0136486	0.331683	0.0229506	0.127812
SEC31A_chr4:82842184-82842481	0.860205	0.00768411	0.75848	0.014625	-0.101725
SLK_chr10:104010815-104010908	0.687341	0.0174742	0.506038	0.0205225	-0.181303
SPAG9_chr17:50975862-50975901	0.163309	0.0102713	0.342801	0.0218283	0.179492
TSC2_chr16:2077597-2077726	0.354807	0.0147598	0.259421	0.0119515	-0.0953855
